# Supplementary material for: A pyroptosis expression pattern score predicts prognosis and immune microenvironment of lung squamous cell carcinoma
Source: Front Genet. 2022 Nov 10;13:996444. doi: 10.3389/fgene.2022.996444 (PMC9685532; doi:10.3389/fgene.2022.996444)
Supplement: Supplementary file 3 [file DataSheet1.zip]

Archive with 10 entries (10 files):
- Supplementary Figures/Description of Supplementary Figures.docx
- Supplementary Figures/S1.pdf
- Supplementary Figures/S2.pdf
- Supplementary Figures/S3.pdf
- Supplementary Figures/S4.pdf
- Supplementary Figures/S5.pdf
- Supplementary Figures/S6.pdf
- Supplementary Figures/S7.pdf
- Supplementary Figures/S8.pdf
- Supplementary Figures/S9.pdf
